# Supplementary material for: PbEIL1 acts upstream of PbCysp1 to regulate ovule senescence in seedless pear
Source: Hortic Res. 2021 Mar 10;8:59. doi: 10.1038/s41438-021-00491-5 (PMC7943805; doi:10.1038/s41438-021-00491-5)
Supplement: Supplementary file 1 — Table S3 DEGs related to hormone synthesis and signal transduction pathways. [file 41438_2021_491_MOESM1_ESM.xlsx]

## Sheet: Sheet1
Table S3 DEGs of hormone synthesis and signal transduction pathway.
Gene	Gene description	Fold Change (log2)
		‘1913’		‘Dangshansu'
		7DAP vs 0DAP	7DAP vs 3DAP	7DAP vs 0DAP	7DAP vs 3DAP
LOC103957487	Indole-3-Pyruvate Monooxygenase Yucca6	1.848	-	1.628	-
LOC103966087	Probable Indole-3-Pyruvate Monooxygenase Yucca4	4.687	-5.251	0.515	-
LOC103927821	Auxin Response Factor 4-Like	-1.418	-0.526	0.272	-
LOC103928611	Auxin-Responsive Protein Saur72-Like	-7.142	-5.478	-7.085	-3.907
LOC103929026	Indole-3-Acetic Acid-Induced Protein Arg7-Like	4.96	4.363	2.544	2.25
LOC103929398	Auxin-Responsive Protein Iaa27-Like	0.287	-0.315	0.69	0.304
LOC103936579	Auxin Response Factor 3-Like	-1.683	-1.689	-0.811	-
LOC103936643	Auxin Response Factor 18-Like	-2.349	-1.454	-0.868	-0.858
LOC103938724	Auxin Response Factor 4-Like	0.427	-0.679	0.807	-
LOC103943871	Auxin-Responsive Protein Iaa27-Like	-0.268	0.56	0.696	0.703
LOC103944151	Auxin Response Factor 3-Like	-1.162	-2.383	-1.173	-
LOC103946402	Auxin Response Factor 1	0.96	0.724	0.341	0.286
LOC103947698	Auxin-Induced Protein 6B	-4.643	-5.499	-1.115	-1.274
LOC103948649	Auxin-Responsive Protein Iaa13-Like	0.932	-	2.031	-
LOC103949259	Auxin Response Factor 9	2.298	1.381	1.397	-
LOC103950232	Auxin-Responsive Protein Saur72	0.929	0.799	0.507	-
LOC103950246	Auxin Response Factor 19	-0.677	-0.832	-0.429	0.312
LOC103950348	Auxin-Responsive Protein Iaa31-Like	2.265	0.633	2.321	-
LOC103959573	Auxin Transporter-Like Protein 2	-0.288	-	0.652	0.682
LOC103942611	Gibberellin 20 Oxidase 1	-6.156	-6.727	-3.042	-
LOC103960493	Gibberellin 20 Oxidase 2	4.145	-1.957	4.225	-0.738
LOC103957121	Gibberellin 20 Oxidase 3	5.822	2.615	6.489	6.112
LOC103965775	Gibberellin 2-Beta-Dioxygenase 1-Like	-1.745	1.331	-1.197	-
LOC103931802	Gibberellin 3-Beta-Dioxygenase 1-Like	3.416	-	1.716	2.626
LOC103951619	1-Aminocyclopropane-1-Carboxylate Synthase 8-Like	4.46	4.66	0.616	0.412
LOC103952690	1-Aminocyclopropane-1-Carboxylate Synthase	4.407	4.311	-0.475	-
LOC103935793	1-Aminocyclopropane-1-Carboxylate Synthase-Like	5.005	4.482	1.931	1.771
LOC103953381	1-Aminocyclopropane-1-Carboxylate Synthase-Like	5.068	4.184	2.903	1.595
LOC103948231	1-Aminocyclopropane-1-Carboxylate Oxidase 1	1.788	4.579	1.104	4.63
LOC103954990	1-Aminocyclopropane-1-Carboxylate Oxidase	1.726	-0.811	6.912	-
LOC103943975	1-Aminocyclopropane-1-Carboxylate Oxidase 1	9.725	Inf	4.632	-
LOC103957285	1-Aminocyclopropane-1-Carboxylate Oxidase Homolog 1-Like	2.998	-	5.291	2.838
LOC103958907	1-Aminocyclopropane-1-Carboxylate Oxidase Homolog 1-Like	2.91	-0.34	-2.433	3.456
LOC103958906	1-Aminocyclopropane-1-Carboxylate Oxidase Homolog 1-Like	-1.62	-	5.344	-
LOC103933394	Ethylene Insensitive 3-Like 1 Protein	0.687	1.805	Inf	0.91
LOC103946150	Ethylene Insensitive 3-Like 1 Protein	0.787	0.909	3.123	2.501
LOC103946151	Ethylene Insensitive 3-Like	1.204	-	2.47	1.405
-: Not significantlly differentially expressed
Inf: Mean the ratio of a real number to zero
