# Supplementary material for: PbEIL1 acts upstream of PbCysp1 to regulate ovule senescence in seedless pear
Source: Hortic Res. 2021 Mar 10;8:59. doi: 10.1038/s41438-021-00491-5 (PMC7943805; doi:10.1038/s41438-021-00491-5)
Supplement: Supplementary file 3 — Table S1 List of primers. [file 41438_2021_491_MOESM3_ESM.xlsx]

## Sheet: Sheet1
Table S1 List of primers
Primers	Sequences (5’-3’)	Experiment
PbANT-F	GACTTTGGCAAAATGGGGG	qRT-PCR
PbANT-R	AAGCAGATGGAGGCATTCCG	qRT-PCR
PbINO-F	ACTACCGGATTGATTCGGGC	qRT-PCR
PbINO-R	TACACGTTGCCTCTTCTCGG	qRT-PCR
PbERF8-F	CCGTGGAAGAAGACTCGGAA	qRT-PCR
PbERF8-F	GTTGGTCTTGGCCTTGGAAC	qRT-PCR
PbYABBY1-F	TCCACACATTCACTTTGGTCTT	qRT-PCR
PbYABBY1-R	GGGGAGACACGCACATTATT	qRT-PCR
PbGIF1-F	AGACCTGGAGGGCCTAATGG	qRT-PCR
PbGIF1-R	AGAGGCGTCTTGCTTGCTTC	qRT-PCR
PbERF1-like-F	TTTCGGAGGCCACTCAAGAA	qRT-PCR
PbERF1-like-R	AGGACTTTTCCTCTTTCAGGTTT	qRT-PCR
PbActin7-F	ACAGTGTCTGGATTGGAGGGTC	qRT-PCR
PbActin7-R	CATTTGGAGAACTCAGAAGCACT	qRT-PCR
PbEIL1-F	CCAGATGAACTGTCAATACCGC	qRT-PCR
PbEIL1-R	TGTTGAAATGTGGGTGCAGG	qRT-PCR
PbACS2-F	TGTCCGAGGAAACACTGGAC	qRT-PCR
PbACS2-R	TCTCGAGTGGCTTAACTGGC	qRT-PCR
PbACO-F	ATCATCTCTCCCGCTCCCAA	qRT-PCR
PbACO-R	TCGAATCTGAGGCCCTTGTC	qRT-PCR
PbCysp1-F	CGGCGAAAACCAGTACACAC	qRT-PCR
PbCysp1-R	CATGATCTCCGGGAGCTGTC	qRT-PCR
PbSAG39-like-F	TGGGAGCTTGGTCTTCTCAA	qRT-PCR
PbSAG39-like-R	GACGTCATTATATACGCGGCCA	qRT-PCR
PbACS8-like-F	CCCTCGTTGACTCCGCAAT	qRT-PCR
PbACS8-like-R	TAACGGTCTGGTTCACGCTC	qRT-PCR
PbACS-like-F	GCGAACGGGAGTACAACTGA	qRT-PCR
PbACS-like-R	TGAGCAAGCCCTTCACTCTG	qRT-PCR
PbACO-like-F	ACGCCCCAACTTATCCCAAG	qRT-PCR
PbACO-like-R	AGTTGCAACAGGGGTCGATT	qRT-PCR
PbACO1-like-F	CGACGAAACCAAAGCTGGTG	qRT-PCR
PbACO1-like-R	GGTTCGGGGATGGTAGACAC	qRT-PCR
PbEIL1-F	ATGGGGATCTTTGAAGAAATGGG	Genomic sequence PCR
PbEIL1-R	TCAATGGAACCAAGGGGGA	Genomic sequence PCR
PbCysp1-F	ATGGCTCTACTCATCACAAACCAA	Genomic sequence PCR
PbCysp1-R	GCAAAGCTACCAGTAGTATTATCGACA	Genomic sequence PCR
pPbEIL1-F	CCTTGTCCCTCCCCAACTCAC	Genomic sequence PCR
pPbEIL1-R	CCCATTTCTTCAAAGATCCCCAT	Genomic sequence PCR
pPbCysp1-F	GAGGTTCGAAGGGTGGATGG	Genomic sequence PCR
pPbCysp1-R	ACACATTCAGCATGGCGTGG	Genomic sequence PCR
PbACS2-F	ATGCACATGTTATCCAGAAACGCTA	Genomic sequence PCR
PbACS2-R	TCATCGACCGGGAATAGGGCT	Genomic sequence PCR
PbACO-F	ATGGAAATACCTGTGATAGACTTTAATGAGC	Genomic sequence PCR
PbACO-R	TTAGGAAAGGAACCCATTATGGTTATTGG	Genomic sequence PCR
pPbACS2-F	TGGAGGTCCTGCTTGATCAATGTC	Genomic sequence PCR
pPbACS2-R	GTGCATTTTGGTGACAAGCTATAACAC	Genomic sequence PCR
pPbACO-F	TCTCAATTGTAAAGTGTAATTCAAGTAAC	Genomic sequence PCR
pPbACO-R	TGATTCAGCATAGTTGTTCTATACATAATA	Genomic sequence PCR
121-FBP7-F	GACCATGATTACGCCAAGCTTCATCAAACTAAATTAATACTCTGGAAT	Transgenic assay
121-FBP7-R	AGATCCCCATTTCAAAGCCTTTCAGAAACCTCA	Transgenic assay
121-EIL1-F	AGGCTTTGAAATGGGGATCTTTGAAGAAATGGG	Transgenic assay
121-EIL1-R	ACCACCCGGGGATCCTCTAGAATGGAACCAAGGGGGA	Transgenic assay
62SK-PbEIL1-F	CGGTATCGATAAGCTTATGGGGATCTTTGAAGAAATGGG	Dual luciferase assay
62SK-PbEIL1-R	TAGAACTAGTGGATCCTCAATGGAACCAAGGGGGA	Dual luciferase assay
0800-pPbCysp1-F	TAGAACTAGTGGATCCGAGGTTCGAAGGGTGGATGG	Dual luciferase assay
0800-pPbCysp1-R	CGGTATCGATAAGCTTACACATTCAGCATGGCGTGG	Dual luciferase assay
AbAi-PbCysp1-F	AAAAGCTTGAATTCGAGCTCAGTTTTTCATAATGCTCTTGTCCG	Yeast one hybrid
AbAi-PbCysp1-R	ATGCCTCGAGGTCGATTTATGCGGATTGTCTTAAACTCAC	Yeast one hybrid
AD-PbEIL1-F	GCCATGGAGGCCAGTGAATTCATGGGGATCTTTGAAGAAATGGG	Yeast one hybrid
AD-PbEIL1-R	CAGCTCGAGCTCGATGGATCCTCAATGGAACCAAGGGGGA	Yeast one hybrid
