# Supplementary material for: PbEIL1 acts upstream of PbCysp1 to regulate ovule senescence in seedless pear
Source: Hortic Res. 2021 Mar 10;8:59. doi: 10.1038/s41438-021-00491-5 (PMC7943805; doi:10.1038/s41438-021-00491-5)
Supplement: Supplementary file 4 — Table S2 KEGG enrichment analysis of DEGs. [file 41438_2021_491_MOESM4_ESM.xlsx]

## Sheet: Sheet1
Table S2 KEGG enrichment analysis of DEGs.
Pathway	Input number	P-Value	Input
Carbon metabolism	168	0.0015606	103938414|103932398|103926830|103950990|103964894|103961428|103942261|103940809|103931218|103954793|103964356|103935714|103963719|103957062|103948019|103947929|103949832|103942540|103956356|103941787|103967193|103930939|103929122|103934581|103938270|103962461|103929215|103941449|103966775|103938371|103929607|103961160|103947271|103934506|103958011|103958520|103931449|103964761|103963948|103953436…
Biosynthesis of amino acids	168	0.00306034	103938414|103934814|103943555|103926830|103942668|103945451|103947185|103937074|103959279|103966587|103942261|103940809|103959277|103945989|103953601|103961540|103931218|103954793|103964356|103937982|103963209|103957062|103941710|103948019|103949832|103941787|103930939|103929122|103943433|103938270|103926675|103937468|103941449|103964964|103937467|103929607|103942882|103964894|103931449|103964761…
Carbon fixation in photosynthetic organisms	62	0.00378114	103957474|103928816|103935381|103932398|103931821|103945335|103958712|103944293|103961743|103937074|103931443|103938349|103966613|103944816|103959613|103941710|103931218|103954793|103967404|103938769|103964654|103936989|103933754|103947929|103949832|103942540|103955183|103955182|103943899|103960932|103956846|103947596|103936339|103929122|103926889|103952026|103947052|103962521|103935582|103949429…
Plant hormone signal transduction	178	0.0186235	103950209|103968007|103968005|103954621|103948864|103927977|103955140|103963015|103943456|103961446|103956020|103962471|103961544|103949108|103960656|103928722|103938790|103955304|103944151|103962071|103954393|103954392|103940369|103965897|103957069|103952082|103950197|103947866|103929778|103967194|103929684|103932382|103927963|103962934|103929049|103937993|103931178|103944843|103942499|103942951…
Circadian rhythm - plant	35	0.0191736	103946755|103941419|103959489|103955840|103943747|103928262|103930273|103931384|103927183|103943084|103927895|103948238|103955304|103951808|103950921|103934049|103944715|103965891|103945021|103945020|103930879|103934855|103939713|103926536|103934757|103965056|103965057|103965055|103929644|103948327|103951583|103940241|103955825|103931191|103967461
Glycine, serine and threonine metabolism	56	0.0248654	103934814|103929871|103957534|103966469|103930865|103926830|103959893|103933322|103926707|103947185|103954360|103959444|103942261|103931738|103945989|103961540|103949713|103962557|103962217|103959041|103946525|103966587|103936129|103932562|103932779|103951115|103949832|103951904|103933525|103958325|103930425|103943087|103930939|103934581|103937468|103941449|103929705|103937550|103950259|103937467…
DNA replication	43	0.0254291	103929815|103929759|103949122|103958073|103930614|103944740|103937528|103934879|103961502|103949897|103938393|103953528|103956910|103936047|103946881|103950373|103935887|103951725|103953568|103958951|103964866|103926866|103951478|103967172|103946783|103957522|103945802|103935249|103951261|103937241|103954203|103930990|103935140|103946109|103953274|103955948|103955565|103955829|103963240|103956432…
Sulfur metabolism	29	0.0312051	103941106|103947953|103955908|103951376|103964771|103952645|103940809|103949894|103948191|103936538|103942746|103942844|103954443|103957376|103948019|103951044|103965449|103927413|103963809|103956216|103928188|103959078|103929607|103938904|103959225|103961129|103944338|103945752|103965436
Pentose phosphate pathway	39	0.0348025	103938414|103928882|103931218|103945335|103966813|103961428|103952760|103956846|103954793|103955971|103957062|103954419|103955183|103955182|103941787|103960936|103962710|103960494|103944759|103955874|103958011|103949429|103948384|103959613|103943049|103950394|103944293|103947271|103930313|103945096|103935582|103949095|103930314|103959674|103955432|103937074|103947052|103947051|103962764
Steroid biosynthesis	27	0.0597176	103951565|103943196|103937156|103952682|103967039|103933227|103936617|103950025|103937470|103954259|103937092|103953014|103938116|103952120|103952123|103944757|103967055|103962383|103958174|103950392|103965221|103930498|103944742|103927358|103940227|103952204|103964715
Pyruvate metabolism	56	0.0747784	103932398|103955683|103935381|103946793|103931821|103958712|103943134|103940492|103959502|103966741|103950259|103944816|103957925|103940591|103926889|103964356|103928973|103963719|103964654|103958185|103947929|103950990|103951803|103956356|103949447|103967193|103943899|103959036|103928949|103950072|103931443|103929215|103938333|103929705|103938371|103943246|103938680|103959321|103961160|103934506…
Fructose and mannose metabolism	44	0.0829597	103938414|103960511|103960513|103945335|103940063|103929228|103947241|103937074|103952760|103938349|103934628|103966717|103966630|103954793|103935714|103942926|103945169|103948500|103957062|103955183|103955182|103941787|103933318|103933319|103947968|103933317|103933314|103933315|103960507|103935842|103958011|103949429|103964461|103959613|103937460|103929541|103944293|103960508|103930313|103961777…
Cysteine and methionine metabolism	62	0.0855036	103957474|103929697|103950307|103932398|103931821|103966823|103958712|103947185|103928017|103967404|103962530|103954443|103947322|103935793|103940809|103950120|103952624|103932694|103943134|103957376|103944383|103937982|103948231|103959175|103936538|103962559|103945451|103945452|103964654|103947531|103967295|103948019|103951044|103965449|103965404|103966587|103955858|103932162|103965436|103943087…
Ascorbate and aldarate metabolism	32	0.0890455	103966741|103951401|103926938|103946793|103939660|103938180|103948906|103943393|103931361|103939335|103946766|103937379|103930880|103954400|103946703|103956392|103943936|103934327|103953464|103953465|103940897|103934978|103941667|103945204|103929705|103950259|103947238|103943785|103953517|103962147|103967787|103927400
Glyoxylate and dicarboxylate metabolism	43	0.10326	103934814|103932398|103943555|103951291|103930865|103951115|103959893|103931821|103958712|103934623|103967744|103959444|103936200|103964654|103945960|103962557|103928816|103929578|103963719|103936129|103941528|103949832|103959902|103930425|103932105|103947596|103930939|103934581|103939610|103941449|103951803|103948502|103931443|103937634|103960588|103944862|103945156|103946631|103967442|103963948…
Fatty acid biosynthesis	35	0.136077	103948741|103955683|103953997|103939571|103950990|103955020|103959004|103967963|103933899|103952580|103962573|103962574|103950242|103949893|103937564|103950049|103953155|103928973|103929674|103964146|103964860|103951800|103940555|103940970|103935263|103951262|103951145|103938199|103949447|103963886|103961120|103952198|103959036|103945733|103954143
Phenylalanine, tyrosine and tryptophan biosynthesis	34	0.146228	103957474|103967404|103951019|103942668|103945451|103936340|103959279|103962879|103959277|103945989|103932694|103957926|103953601|103960055|103936533|103963209|103938972|103945452|103964964|103930850|103967024|103928352|103926675|103966623|103937468|103966625|103937467|103949981|103954205|103934019|103936914|103953000|103937182|103962023
Terpenoid backbone biosynthesis	34	0.168299	103951803|103943598|103966465|103950899|103951314|103927846|103931434|103963711|103957029|103958539|103963719|103945263|103956778|103936887|103950192|103962553|103946782|103967631|103941340|103936547|103929379|103960289|103940938|103936506|103959147|103959146|103956923|103965494|103964132|103949512|103947017|103964605|103953028|103954706
Flavonoid biosynthesis	30	0.169042	103928583|103954960|103945376|103944999|103944996|103944997|103953484|103963306|103957850|103929197|103955102|103959489|103945021|103945020|103937289|103945990|103945999|103946365|103952863|103965056|103965057|103936753|103965055|103946755|103928717|103956721|103947071|103948348|103946366|103930751
Sesquiterpenoid and triterpenoid biosynthesis	12	0.180314	103951565|103952682|103927760|103967039|103965221|103936042|103957029|103967055|103967650|103937791|103952120|103952123
Ubiquinone and other terpenoid-quinone biosynthesis	25	0.182118	103934858|103940989|103951504|103960242|103963306|103932694|103945451|103945452|103946661|103930717|103964755|103927375|103947702|103943288|103929764|103957461|103945990|103960081|103965776|103945999|103936298|103937837|103959032|103928538|103942808
Brassinosteroid biosynthesis	16	0.191608	103938228|103929139|103936683|103947364|103929137|103926586|103938227|108865411|103929151|103958600|103962743|103941521|103947082|103947283|103947365|103947060
Mismatch repair	28	0.195729	103929815|103967167|103930614|103937528|103951219|103938503|103934879|103943839|103953528|103963240|103936047|103938393|103935887|103951725|103953568|103958951|103950591|103964866|103926866|103951478|103946783|103945802|103959203|103937241|103955565|103956432|103963947|103937748
Glycolysis / Gluconeogenesis	68	0.210111	103938414|103935381|103952760|103946793|103945335|103964894|103937074|103959502|103965128|103950259|103938349|103959720|103943134|103940591|103959983|103960494|103954793|103955166|103964356|103962217|103959041|103935714|103957062|103941710|103930313|103963431|103955183|103955182|103941787|103938744|103956356|103943737|103960932|103955971|103958185|103951719|103929122|103946927|103938270|103958011…
Alanine, aspartate and glutamate metabolism	32	0.219972	103957474|103943555|103941354|103930652|103930865|103967404|103956835|103931235|103954503|103946880|103949832|103959902|103941488|103963954|103926924|103932105|103956212|103938236|103938237|103941119|103939502|103952775|103956837|103934581|103963749|103928969|103945091|103948891|103944376|103943433|103951631|103935507
Vitamin B6 metabolism	12	0.226763	103961540|103930634|103927836|103951904|103946525|103944875|103932562|103951970|103960473|103932779|103942261|103957156
Butanoate metabolism	15	0.252714	103951803|103956835|103941354|103966465|103941119|103944427|103963719|103939502|103943128|103939999|103946880|103956837|103930143|103935502|103951139
Galactose metabolism	37	0.252722	103938414|103956209|103963105|103926602|103961660|103956806|103952760|103960494|103946766|103935714|103943049|103963084|103933775|103963080|103957062|103945100|103932673|103941787|103938744|103931487|103961960|103945204|103946927|103933914|103963401|103965859|103949238|103943123|103953905|103929541|103930313|103937245|103930314|103964178|103953123|103968044|103965532
One carbon pool by folate	14	0.276245	103934814|103949713|103937634|103960588|103951115|103959893|103930939|103936129|103967122|103959444|103941449|103954691|103963993|103962557
Taurine and hypotaurine metabolism	10	0.276797	103938750|103956253|103959879|103946880|103934831|103944374|103941354|103942075|103956837|103956835
Porphyrin and chlorophyll metabolism	28	0.287196	103957192|103933269|103960097|103929545|103962627|103946503|103931434|103946113|103940306|103935369|103957047|103947727|103953783|103933568|103955834|103957891|103956172|103939184|103942130|103941422|103935863|103959538|103931332|103929993|103944127|103936176|103930370|103946185
Degradation of aromatic compounds	5	0.298514	103959983|103945990|103963306|103940527|103945999
Linoleic acid metabolism	13	0.302224	103965359|103965358|103954616|103956622|103967336|103954903|103954602|103941411|103945829|103955722|103940227|103944208|103949909
Amino sugar and nucleotide sugar metabolism	76	0.307367	103956209|103957750|103939902|103943049|103947857|103957731|103965391|103945258|103939457|103963700|103966811|103968089|103939884|103956806|103929854|103934628|103936531|103936905|103936532|103966512|103946766|103964163|103962555|103935714|103931118|103942926|103933775|103928707|103930880|103954400|103948500|103957315|103954739|103966209|103956420|103946581|103957707|103964520|103954970|103966717…
Base excision repair	25	0.312591	103929815|103958599|103937528|103958065|103955397|103934879|103963240|103953267|103936047|103946881|103958951|103943185|103964866|103926866|103951478|103946783|103945802|103957287|103953610|103946559|103953300|103954203|103930990|103967814|103955829
Cutin, suberine and wax biosynthesis	18	0.313728	103932052|103929758|103957174|103929757|103929751|103965278|103963865|103945558|103966291|103933112|103965506|103966292|103946020|103929753|103938506|103957302|103957301|103965505
Lysine biosynthesis	12	0.33095	103963546|103943087|103967060|103966587|103947185|103933567|103967123|103965761|103929705|103935621|103956555|103950259
Selenocompound metabolism	12	0.33095	103941106|103931663|103944383|103937982|103956242|103961129|103964771|103932162|103950120|103961055|103951044|103949316
Valine, leucine and isoleucine degradation	27	0.341524	103951671|103964850|103946793|103929705|103940492|103966741|103960456|103938725|103955126|103943694|103963719|103946828|103951803|103951662|103966465|103939999|103966775|103950259|103937995|103931444|103959321|103938969|103953517|103957205|103947423|103930143|103935502
Histidine metabolism	13	0.354411	103934810|103957900|103951387|103935574|103946793|103957987|103957762|103953517|103951123|103929705|103950259|103966741|103934311
Fatty acid degradation	22	0.381488	103946793|103966741|103960456|103962573|103962574|103964146|103959983|103937564|103953155|103943694|103963719|103951803|103951800|103943676|103960685|103929705|103950259|103940527|103945444|103953517|103954143|103966317
alpha-Linolenic acid metabolism	25	0.386568	103952510|103941411|103928649|103960456|103929738|103954602|103928663|103951930|103947146|103947801|103944208|103943676|103960685|103952516|103940227|103945829|103929185|103954616|103928672|103927137|103945444|103954903|103952520|103949909|103966317
Biosynthesis of secondary metabolites	584	0.404649	103938414|103932398|103954960|103940962|103942668|103965391|103940964|103947185|103961428|103935793|103967650|103953601|103963711|103963719|103959489|103964755|103946581|103944123|103927846|103955940|103935842|103941449|103958600|103948754|103935621|103958011|103931444|103961338|103931449|103949372|103953320|103928538|103967442|103965679|103946366|103946365|103954419|103965676|103928949|103958297…
Carotenoid biosynthesis	21	0.407179	103956812|103935128|103966138|103951887|103957649|103954429|103933980|103955532|103957334|103933882|103968091|103945979|103965679|103960366|103958212|103947408|103937745|103964559|103941040|103953392|103953513
Fatty acid metabolism	58	0.408269	103958619|103948741|103955683|103950242|103953997|103943694|103939571|103960456|103950990|103955020|103963719|103967963|103933899|103952580|103949893|103950049|103964146|103933423|103962573|103937564|103962574|103953155|103930542|103928973|103929674|103939339|103936863|103964860|103951803|103951800|103964864|103954176|103943676|103960685|103958977|103949078|103942467|103934587|103959004|103940970…
Arginine and proline metabolism	45	0.422427	103957474|103943555|103967404|103959816|103966741|103946793|103951298|103930164|103947322|103937889|103945491|103952624|103965587|103936698|103927899|103929579|103953512|103962701|103957582|103959902|103961947|103932066|103959927|103932105|103943565|103956212|103938236|103938237|103943993|103952775|103943416|103929705|103966826|103950259|103966823|103952659|103942882|103934758|103944376|103953517…
Ribosome biogenesis in eukaryotes	64	0.433159	103961917|103932039|103963989|103951501|103965259|103931671|103960735|103959067|103961078|103965238|103934606|103957127|103959212|103960658|103932819|103937945|103945141|103931776|103960835|103950921|103959407|103957318|103943289|103937892|103934040|103951302|103936719|103933276|103959794|103952757|103938231|103932168|103938233|103948523|103959362|103940418|103928416|103963986|103928775|103950010…
Regulation of autophagy	23	0.436264	103950306|103951372|103944991|103959084|103944676|103931025|103962177|103964825|103945573|103943326|103949396|103944694|103950339|103957411|103961514|103927987|103937221|103961020|103944103|103961186|103951543|103930417|103950326
beta-Alanine metabolism	29	0.438808	103946911|103941354|103946793|103929705|103966741|103956837|103945491|103952624|103965587|103955126|103943694|103946880|103957582|103947391|103959927|103943993|103966775|103937550|103950259|103956835|103952965|103958325|103938969|103953517|103951857|103953512|103947423|103943416|103956669
Phagosome	48	0.450467	103944403|103926870|103960435|103927914|103956220|103934872|103928202|103936028|103950222|103934928|103964219|103949433|103960568|103930138|103928880|103941529|103929410|103951496|103932466|103929828|103941980|103943284|103932202|103953460|103929104|103927774|103952354|103931747|103950765|103947965|103930622|103934678|103948260|103927827|103928067|103928068|103937778|103948617|103962308|103931424…
Photosynthesis	42	0.450821	103949857|103936181|103950613|103948276|103941967|103940303|103961116|103931021|103944859|103948177|103927331|108866467|103946316|103930012|103957316|103930446|103947063|103944475|103967572|103939427|103952396|103946845|103960252|103936460|103963155|103931335|103948750|103966064|103930010|103965174|103959875|103926797|108867205|103951972|103945111|103953478|103947836|103940371|103946577|103966375…
Tropane, piperidine and pyridine alkaloid biosynthesis	16	0.462462	103957474|103967404|103958325|103967024|103949372|103945451|103945452|103964709|103964708|103959279|103938136|103937550|103959277|103932694|103952965|103956669
Homologous recombination	31	0.496272	103958654|103931861|103930614|103950220|103956432|103934879|103946115|103953528|103962051|103936047|103938393|103953568|103962291|103958951|103927390|103945557|103926866|103952535|103951478|103951685|103946783|103946776|103945802|103956810|103944006|103951874|103955565|103964866|103959914|103963947|103937748
Valine, leucine and isoleucine biosynthesis	10	0.520652	103951671|103951662|103949554|103929871|103942363|103928949|103943128|103951139|103957925|103947921
ABC transporters	18	0.537125	103963326|103965492|103928466|103951156|103950331|103946773|103927625|103946331|103933553|103951332|103951333|103933573|103938737|103960445|103931405|103965670|103944700|103929369
RNA degradation	57	0.549462	103953897|103950611|103965829|103929810|103928229|103939295|103954437|103957777|103955901|103960361|103935082|103955166|103945832|103941298|103963431|103957827|103956024|103928771|103931439|103932326|108868625|103944365|103959399|103952219|103933115|103963795|103959293|103951991|103954716|103958012|103934997|103935215|103942398|103968117|103943791|103938270|103945353|103952294|103966511|103950256…
Citrate cycle (TCA cycle)	27	0.559007	103932398|103967067|103931821|103958712|103940492|103935381|103940591|103928911|103929578|103964654|103941528|103956356|103967193|103958852|103926949|103956814|103938333|103953293|103931443|103959321|103960821|103961317|103928759|103953436|103947643|103954922|103959913
Ether lipid metabolism	13	0.566175	103956232|103929562|103951689|103946698|103936695|103959370|103942113|103931646|103955263|103940227|103965009|103950000|103939953
Nicotinate and nicotinamide metabolism	10	0.578983	103935141|103956920|103953057|103926778|103926924|103948510|103963799|103963634|103963954|103956399
Riboflavin metabolism	7	0.598296	103933999|103955643|103946897|103965507|103935620|103950541|103929370
2-Oxocarboxylic acid metabolism	28	0.602665	103951671|103957474|103967404|103942363|103947185|103957925|103951139|103929578|103966587|103941528|103949832|103947921|103951662|103943087|103945226|103926949|103956814|103943128|103952659|103949554|103953293|103954922|103928949|103953436|103965981|103933760|103951631|103959913
Isoquinoline alkaloid biosynthesis	12	0.604242	103957474|103967404|103958325|103967024|103945451|103945452|103959279|103937550|103959277|103932694|103952965|103956669
Nitrogen metabolism	18	0.621777	103937987|103964958|103943555|103932105|103926951|103956212|103965822|103927041|103956098|103952775|103956979|103967744|103943433|103963951|103959902|103941488|103941274|103956697
Other types of O-glycan biosynthesis	3	0.623458	103934868|103930344|103938934
Purine metabolism	91	0.626965	103965829|103940962|103928981|103940964|103964894|103939172|103960494|103964356|103944365|103930665|103963118|103959268|103938468|103940878|103961338|103932417|103964761|103953320|103964601|103931449|103955940|103947489|103929117|103927912|103952645|103934539|103934923|103949897|103959317|103951478|103964771|103941192|103946370|103962592|103958951|103936881|103961828|103946783|103945185|103943049…
Lysine degradation	15	0.635423	103951803|103957194|103957534|103946793|103929705|103967252|103963719|103953517|103933655|103959117|103966741|103948643|103950404|103966914|103950259
Nucleotide excision repair	33	0.642134	103929815|103951114|103930639|103930614|103937528|103934879|103939311|103947658|103953528|103955100|103963240|103950608|103936047|103946881|103935887|103951725|103953568|103947149|103958951|103964866|103926866|103951478|103946783|103945802|103966062|103937241|103954203|103930990|103964642|103955565|103956432|103963947|103937748
Pyrimidine metabolism	73	0.668174	103943980|103947489|103965829|103929117|103946911|103960882|103957777|103967122|103934923|103927786|103927095|103936881|103961366|103934879|103963634|103950007|103947899|103935249|103931104|103953284|103956910|103953288|103951867|103958951|103936047|103946881|103944365|103954394|103931990|103961502|103956463|103930652|103956963|103956399|103932204|103926866|103932047|103956192|103949393|103963118…
Folate biosynthesis	8	0.669717	103926865|103957470|103935885|103967122|103940014|103934880|103942043|103932682
Tyrosine metabolism	17	0.691818	103959983|103957474|103967404|103958325|103928802|103940527|103945451|103945452|103942808|103959279|103965776|103967024|103937550|103959277|103932694|103952965|103956669
Propanoate metabolism	17	0.691818	103949447|103955683|103958852|103952198|103955126|103938969|103943694|103928973|103963719|103928759|103947423|103959502|103966775|103951803|103950990|103943134|103959036
C5-Branched dibasic acid metabolism	3	0.711903	103942363|103943128|103951139
Arachidonic acid metabolism	6	0.714612	103966665|103953491|103932090|103948321|103940227|103938480
Stilbenoid, diarylheptanoid and gingerol biosynthesis	10	0.731095	103945376|103955102|103944999|103944996|103944997|103945990|103945999|103946366|103963306|103946365
Peroxisome	42	0.744636	103929034|103957534|103951291|103930865|103956225|103960456|103941025|103940938|103965278|103936200|103962573|103962574|103964146|103937564|103945960|103953155|103936009|103936388|103927419|103961645|103951800|103944090|103933214|103926949|103934581|103956814|103953755|103939999|103939610|103928107|103953293|103965536|103948272|103963339|103945444|103947719|103954143|103966317|103930143|103935502…
N-Glycan biosynthesis	22	0.752512	103943889|103933347|103938671|103946853|103961483|103939709|103952914|103964412|103949813|103933016|103947697|103940190|103928318|103946785|103961750|103963172|103928776|103934560|103954100|103958868|103954729|103932217
RNA transport	85	0.769374	103929935|103943081|103952408|103946972|103938437|103963471|103966016|103934496|103943769|103956993|103967585|103930802|103936430|103964999|103940925|103966075|103959726|103954258|103961479|103944200|103954462|103961036|103960302|103943670|103963477|103948886|103934310|103948668|103965122|103943141|103934314|103927252|103949051|103950408|103957089|103967483|103953502|103956014|103964279|103932678…
Metabolic pathways	1040	0.770071	103938414|103932398|103954960|103932673|103946698|103940962|103942668|103940960|103965390|103940964|103947185|103961428|103950613|103935793|103940809|103952580|103962573|103962574|103964146|103953601|103961540|103950392|103944859|103963719|103959489|103954394|103949813|103955263|103932672|103928083|103949447|103956232|103927846|103945361|103966665|103955940|103939502|103958607|103935842|103941449…
Thiamine metabolism	4	0.774332	103958539|103943598|103954706|103963218
Phosphatidylinositol signaling system	27	0.79768	103939601|103944468|103930862|103936781|103950222|103948254|103943393|103967926|103931383|103961295|103955368|103950535|103942054|103942056|103928083|103961594|103928899|103958607|103931359|103960446|103964989|103948617|103936833|103936790|103951494|103930674|103928193
Glycerolipid metabolism	24	0.811777	103929853|103926602|103944468|103930862|103953874|103966741|103950259|103967926|103932972|103965563|103946793|103942056|103927433|103930852|103949460|103959575|103931359|103929705|103943123|103940583|103936879|103946895|103953517|103940227
Biosynthesis of unsaturated fatty acids	25	0.814526	103958619|103939571|103960456|103948741|103949893|103950049|103935366|103930542|103933423|103936863|103964864|103954176|103958977|103949078|103942467|103934587|103951145|103938199|103938921|103931220|103932519|103945444|103966319|103949862|103966317
Glycosphingolipid biosynthesis - globo series	4	0.826606	103936603|103943123|103926602|103930002
Phenylalanine metabolism	51	0.831037	103957474|103967404|103958678|103951504|103937821|103955372|103955141|103938713|103953768|103960242|103962533|103942300|103963306|103966973|103932694|103959277|103934948|103958318|103928523|103948174|103945451|103945452|103962173|103950923|103927375|103934243|103947702|103951047|103943288|103963973|103936335|103967024|103945999|103929067|103945990|103965776|103937550|103952965|103958325|103964015…
SNARE interactions in vesicular transport	19	0.846731	103947205|103951496|103956229|103960435|103967727|103965193|103943857|103935599|103933987|103932354|103958153|103956191|103934636|103951427|103940481|103943284|103937921|103946719|103938121
Glycosaminoglycan degradation	6	0.852352	103930738|103931364|103965300|103949167|103930972|103930002
Fatty acid elongation	11	0.867686	103942916|103935366|103927922|103929791|103932519|103939339|103947523|103941306|103947136|103949862|103954176
Plant-pathogen interaction	99	0.875117	103950209|103946915|103929032|103963160|103926835|103950560|103967071|103940749|103960013|108865317|103950535|103945367|103929684|103954958|103941851|103929049|103951220|103960173|103942499|103955664|103951852|103936859|103958018|103927703|103953483|103962514|103962513|103939054|103961016|103946600|103963501|103927250|103961091|103947963|103943449|103943448|103958932|103951366|103949291|103964989…
Non-homologous end-joining	3	0.8824	103927390|103955829|103950457
Protein export	20	0.886657	103960693|103953980|103926870|103962974|103935935|103955991|103944943|103948982|103965557|103930622|103934872|103966343|103929480|103954397|103936028|103938542|103927827|103938541|103940764|103933556
mRNA surveillance pathway	55	0.890682	103946972|103960665|103936304|103960941|103952383|103946123|103956829|103955050|103938540|103964319|103963436|103964999|103949892|103954033|103962251|103939986|103927252|103928741|103952531|103939112|103945832|103947570|103934675|103967418|103952997|103932568|103940380|103950408|103951458|103950598|103944730|103958837|103931814|103941172|103966663|103931051|103953822|103955046|103952778|103954898…
Inositol phosphate metabolism	25	0.904142	103937111|103963067|103950222|103936781|103939601|103938349|103943393|103939073|103955126|103951494|103955368|103928083|103934978|103951689|103961594|103943936|103958607|103936790|103931646|103948617|103929562|103930674|103960446|103928193|103950000
Glycerophospholipid metabolism	35	0.910779	103946698|103950207|103944468|103930862|103965009|103950000|103948254|103967926|103932972|103932939|103936695|103933772|103939292|103930263|103955263|103942056|103939953|103948159|103956232|103951689|103945361|103927902|103959575|103930605|103942113|103931359|103931646|103958298|103959126|103936879|103946940|103929562|103940227|103959370|103966212
Zeatin biosynthesis	5	0.916984	103928445|103957629|103927480|103952784|103953199
Other glycan degradation	5	0.937181	103942371|103933391|103928605|103930002|103935456
Glutathione metabolism	49	0.938203	103955337|103928882|103960882|103959890|103951691|103939660|103961428|103959446|103948906|103941961|103952624|103965702|103939335|103927899|103961828|103932090|103946703|103935192|103934327|103953464|103953465|103960936|103955545|103936196|103967343|103955874|103926949|103956814|103927795|103953491|103938480|103946001|103962710|103966813|103953293|103965717|103945952|103941838|103943785|103959674…
Endocytosis	59	0.943991	103951751|103926873|103967262|103927914|103966404|103929857|103934870|103959370|103939601|103931325|103963567|103967647|108867313|103951917|103948233|103965270|103935268|103936695|103956441|103946698|103931081|103957143|103956439|103955263|103939932|103965644|103944247|103929104|103955132|103943083|103936337|103951413|103950636|103958858|103942113|103934678|103927806|103958623|103946379|103963573…
Tryptophan metabolism	9	0.946646	103951803|103952975|103962964|103946793|103963719|103953517|103966741|103929705|103950259
Proteasome	20	0.949701	103947206|103929110|103932409|103941070|103930612|103952196|103949260|103939853|103959576|103950054|103967790|103954929|103967334|103928779|103949404|103953471|103942143|103959397|103942776|103955382
Monoterpenoid biosynthesis	8	0.950253	103941371|103941370|103958115|103931111|108866779|103935561|103958297|103939491
Pantothenate and CoA biosynthesis	10	0.9643	103951671|103951662|103933196|103960849|103936128|103943128|103946911|103951139|103944302|103947921
Basal transcription factors	16	0.968541	103947658|103956208|103953704|103964275|103958783|103945229|103950608|103944416|103965482|103958493|103955030|103930165|103930639|103964701|103954266|103939311
Ubiquitin mediated proteolysis	65	0.969651	103938006|103943312|103967379|103945588|103934815|103951114|103926629|103951113|103966761|103946119|103964183|103958143|103948437|103934383|103966633|103965109|103964376|103932812|103957904|103954118|103929544|103965604|103929318|103933074|103962050|103949247|103948238|103930163|103957373|103962590|103963871|103967861|103945419|103944247|103948037|103965620|103933151|103960203|103954010|103930228…
Diterpenoid biosynthesis	9	0.974242	103948777|103945984|103960493|103947884|103942611|103965775|103935418|103957332|103965514
Sphingolipid metabolism	9	0.974242	103931957|103949444|103926602|103966579|103942371|103933391|103946716|103964944|103943123
Glycosylphosphatidylinositol(GPI)-anchor biosynthesis	8	0.976858	103954029|103939638|103961340|103939282|103935725|103928446|103937500|103964245
Sulfur relay system	1	0.996244	103963898
Oxidative phosphorylation	44	0.996374	103954865|103950613|103928880|103948276|103963992|103930565|103931021|103928202|103933853|103957847|103945742|103948177|108866467|103945762|103941529|103928924|103947063|103932468|103927435|103931747|103951839|103930851|103946845|103949175|103947617|103948260|103965754|103931335|103957576|103931136|103960231|103964340|103962309|103932802|103964114|108867205|103960821|103927989|103946613|103930672…
Cyanoamino acid metabolism	38	0.996837	103934814|103935028|103951115|103959893|103939399|103932953|103967744|103959444|103940809|103938932|103938243|103935036|103935030|103953667|103957376|103962557|103936129|103928851|103966991|103930715|103945226|103930939|103936462|103941449|103940910|103945826|103954303|103937634|103960588|103933626|103947239|103944908|103944961|103967837|103967835|103947735|103954691|103966370
RNA polymerase	15	0.9981	103947489|103936881|103959317|103946321|103951867|103927786|103940708|103964601|103956463|103934923|103963118|103959268|103929708|103932204|103947899
Pentose and glucuronate interconversions	41	0.998311	103943981|103966741|103941377|103946793|103960439|103960513|103933318|103926762|103929228|103959116|103956806|103966059|103932918|103966630|103931361|103931218|103958414|103946766|103940063|103930880|103943915|103960511|103943728|103952213|103950090|103933319|103959417|103950217|103965700|103945204|103933314|103933315|103960507|103965771|103958056|103933317|103960508|103947238|103949353|103953517…
Protein processing in endoplasmic reticulum	102	0.99905	103946853|103956775|103966404|103963165|103946119|103948411|103960203|103951303|103952262|103935268|103957942|103937127|103934309|103948158|103928995|103964680|103931072|103930571|103966942|103956439|103942709|103957619|103927703|103927850|103930424|103935935|103940190|103967626|103936028|103962305|103936226|103955002|103964376|103934602|103931103|103946600|103933016|103950570|103950765|103946785…
Aminoacyl-tRNA biosynthesis	32	0.999479	103941531|103950399|103968088|103962255|103929913|103961055|103928073|103931435|103933581|103955045|103965489|103948646|103962155|103927263|103943919|103943653|103957891|103939659|103960520|103936501|103961371|103946381|103949600|103948205|103947772|103956558|103965980|103945014|103950429|103955834|103947733|103950341
Spliceosome	85	0.999674	103928323|103956024|103936289|103929812|103948428|103953088|103961484|103948825|103944729|103965295|103949142|103946972|103967585|103947269|103940415|103950482|103964999|103965142|103963149|103962251|103951799|108867313|103945622|103931362|103931072|103937722|103952971|103935268|103965461|103947571|103962239|103939599|103940219|103953113|103954751|103956390|103927018|103930153|103944281|103929865…
Starch and sucrose metabolism	105	0.999839	103943092|103939902|103947857|103965390|103948754|103968089|103966933|103931361|103960494|103935714|103955674|103955779|103946723|103946581|103932672|103961960|103950217|103938271|103958150|103963700|103949270|103940505|103950289|103961073|103935932|103946870|103939457|103966811|103956806|103951215|103936905|103935320|103930880|103928851|103959925|103959924|103941038|103930811|103947968|103963234…
Phenylpropanoid biosynthesis	77	0.999983	103955373|103945376|103946366|103958678|103963306|103944996|103944997|103930715|103951504|103939399|103955141|103928508|103938713|103944961|103960242|103962533|103942300|103938243|103966973|103967644|103934948|103953667|103958318|103935036|103955102|103928523|103948174|103962173|103944999|103937821|103935030|103928851|103950923|103945358|103927375|103934243|103966991|103947702|103951047|103943288…
DEGs: Different expression genes
